# Supplementary material for: Generalized shrinkage F-like statistics for testing an interaction term in gene expression analysis in the presence of heteroscedasticity
Source: BMC Bioinformatics. 2011 Nov 1;12:427. doi: 10.1186/1471-2105-12-427 (PMC3221690; doi:10.1186/1471-2105-12-427)
Supplement: Additional file 1 — SAS program code 1. SAS program code for analyzing the real data set using residual permutation without restriction. [file 1471-2105-12-427-S1.SAS]

/*Purpose: Residual permutation without restriction within each line;
*/

options nosource nonotes;
libname genewise 'D:/data';
libname permu 'D:/permutation';
%let permupath=D:/Jie/ANOVA\simsimonly\permutation;
%let observedpath=D:/Jie/Anova/simsimonly/genshrink/observed;
%let Fpath=D:/Jie/Anova/simsimonly/genshrink/permutation;
%let resultpath=D:/Jie/Anova/simsimonly/result;


*MACROS;
*MACRO to calculate error estimates for F1,F2,F3 and cuis shrinkage;
%macro errorcal(genenum,SSEdf,B,V); 
data temp1; set SSpl;
SSE=MSE*SSEdf;
run;

proc means noprint data=temp1 SUM;
var SSE SSEdf;
output out=SSEtotal SUM=SSE2 SSEdf2;
run;

data SSEtotal; set SSEtotal; 
gerror=SSE2/SSEdf2;run;

proc print data=SSEtotal; run;

proc IMl;
use SSEtotal;
read all;
globalerror=SSE2/SSEdf2;
*print(globalerror);
gerror=repeat(globalerror,&genenum,1);
use temp1; read all;
create weight var{MSE gerror}; 
append; 
close weight;
run;

data temp2; merge temp1 weight; run; 

*Now calcuate the shrinkage error term;
data shrinkage; set SSpl;
SSE=MSE*SSEdf;
lnSSE=log(SSE);
lnMSE=log(MSE);
run;
proc freq data=shrinkage; table SSEdf; run;
*get mean(lnMSE);
proc means noprint data=shrinkage MEAN;
var lnSSE lnMSE;
output out=MSEmean MEAN=lnSSEmean lnMSEmean;
run;

proc IML;
use MSEmean; read all;
lnSSEmean2=repeat(lnSSEmean,&genenum,1);
lnMSEmean2=repeat(lnMSEmean,&genenum,1);
create MSEmean2 var{lnSSEmean2 lnMSEmean2};
append;
close MSEmean2;
run;
data temp22; merge shrinkage MSEmean2; ssdiff=(lnSSE-lnSSEmean2)*(lnSSE-lnSSEmean2); run;
proc means noprint data=temp22 sum;
var ssdiff;
output out=ssdiff SUM=varlnSSE;
run;
proc IML;
use ssdiff; read all;
varlnSSE2=repeat(varlnSSE,&genenum,1);
create ssdiff2 var{varlnSSE2};
append;
close ssdiff2;
run;
data temp3; merge temp22 ssdiff2; 
shrinksigma=exp(lnMSEmean2)*&B*exp(max(1-(&genenum-3)*2/varlnSSE2/&SSEdf*&V,0)*(lnSSE-lnSSEmean2));
run;

data temp4; set temp3; keep shrinksigma; run;
data geneerr1; merge temp2 temp4; 
F2error=(MSE+gerror)/2;
run;

%mend errorcal;
*Calculate error estimates for our generalized shrinkage F with two-dimentional shrinkage target;
%macro generrcal(genenum,subclassnum,SSEdf,B,V);

ods exclude all;

proc mixed data=permudata;
	class symbol line rep probe;
	by symbol;
      model newy=line probe line*probe;
	  random rep(line);
	repeated /group=line;
    ods output CovParms=error_gs;
run;

ods exclude none;

data error_gs2; set error_gs; 
if covparm="Residual";
if estimate=0 then estimate=1e-32;
logest=log(estimate); 
drop covparm;
run;


*SHRINK TARGET is gene*subclass space;
proc glm data=error_gs2;
class symbol group;
model logest=symbol group/solution predicted;
output out=err_glm r=residual p=predicted;
run;

data err_glm2; set err_glm; 
res2=residual*residual;
run;
proc means data=err_glm2 noprint sum;
var res2;
output out=res2 sum=res2sum;
run;

proc IML;
use res2; read all;
x=max((1-(&genenum*&subclassnum-&genenum-&subclassnum-1)*2/&SSEdf*&V/res2sum),0);
shrinkpart=repeat(x,&genenum*&subclassnum,1);
create shrinkpart var{shrinkpart};
append;
close shrinkpart;
run;

data res3; merge err_glm2 shrinkpart; 
gen_err_i=exp(predicted)*&B*exp(shrinkpart*residual);
run;
proc sort data=res3; by symbol; run;

proc means data=res3 noprint mean;
var gen_err_i;
by symbol;
output out=geneerr2 mean=gen_err; 
run;

*SHRINK TARGET is each gene, that is, omit the within-gene hetero;
proc glm data=error_gs2;
class symbol group;
model logest=symbol /solution predicted;
output out=err_glm3 r=residual p=predicted;
run;

data err_glm4; set err_glm3; 
res2=residual*residual;
run;
proc means data=err_glm4 noprint sum;
var res2;
output out=res4 sum=res2sum;
run;

proc IML;
use res4; read all;
x=max((1-(&genenum*&subclassnum-&genenum-1)*2/&SSEdf*&V/res2sum),0);
shrinkpart=repeat(x,&genenum*&subclassnum,1);
create shrinkpart var{shrinkpart};
append;
close shrinkpart;
run;

data res5; merge err_glm4 shrinkpart; 
gen_err_i=exp(predicted)*&B*exp(shrinkpart*residual);
run;
proc sort data=res5; by symbol; run;

proc means data=res5 noprint mean;
var gen_err_i;
by symbol;
output out=geneerr3 mean=gen_err_genewise; 
run;

*SHRINK TARGET is each gene, that is, omit the within-gene hetero;
proc glm data=error_gs2;
class symbol group;
model logest=group /solution predicted;
output out=err_glm5 r=residual p=predicted;
run;

data err_glm6; set err_glm5; 
res2=residual*residual;
run;
proc means data=err_glm6 noprint sum;
var res2;
output out=res6 sum=res2sum;
run;

proc IML;
use res6; read all;
x=max((1-(&genenum*&subclassnum-&subclassnum-1)*2/&SSEdf*&V/res2sum),0);
shrinkpart=repeat(x,&genenum*&subclassnum,1);
create shrinkpart var{shrinkpart};
append;
close shrinkpart;
run;

data res7; merge err_glm6 shrinkpart; 
gen_err_i=exp(predicted)*&B*exp(shrinkpart*residual);
run;
proc sort data=res7; by symbol; run;

proc means data=res7 noprint mean;
var gen_err_i;
by symbol;
output out=geneerr4 mean=gen_err_groupwise; 
run;

*MERGE three types of error estimates together;

proc sort data=geneerr2; by symbol;run;
proc sort data=geneerr3; by symbol;run; 
proc sort data=geneerr4; by symbol;run;
data geneerr_general_temp; merge geneerr2 geneerr3 geneerr4; by symbol; run;
data geneerr_general; set geneerr_general_temp;
keep symbol gen_err gen_err_genewise gen_err_groupwise;
run;

%mend generrcal;


*READ IN the calculated F-test statistics based on the observed dataset;
data observedF0;
infile "&observedpath/simsim-observed-F-1285.txt";
input symbol:$20. F1 F2 F3 FCui FGen FGen_genewise FGen_groupwise; 
run;

data observedF; set observedF0; keep symbol F1 F2 F3 FCui FGen FGen_genewise FGen_groupwise; 
rename F1=F1_0 F2=F2_0 F3=F3_0 FCui=FCui_0 FGen=FGen_0 FGen_genewise=FGen_genewise_0 FGen_groupwise=FGen_groupwise_0;
run;
proc sort data=observedF; by symbol; run;

/**************************************************************************************************/
/*Fourth: To permute the residuals part
/**************************************************************************************************/
data workpred; set genewise.res4permu_genshrink_pred_1285; rename probesetname=symbol; run;
data workres; set genewise.res4permu_genshrink_res_1285; rename probesetname=symbol;run;
data workres; set workres; slide=(line-1)*3+rep; run;
proc sort data=workres; by slide; run;
proc sort data=workpred; by symbol PairIndex line rep; run; 


data idfile; set genewise.idfile; if slideID < 31; run;

%macro permutation(num1,num2); *Use the existing permumaps to recreate the SSpl, SSslice;
%do i=&num1 %to &num2;

data test;
infile "&permupath/permumap&i..txt";
input slide newslideID; 
run; 

proc sort data=test; by slide; run;

data test2; merge workres test; by slide; run;

proc sort data=test2 out=test22; by newslideID symbol PairIndex line rep; run;
data test3; set test22;
slidenewID=ceil(_N_/17990); *17990=1285*420/30;
line=ceil(slidenewID/3); *re-define line and rep;
rep=mod(slidenewID,3);
if rep=0 then rep=3; 
run;
proc sort data=test3; by symbol PairIndex line rep; run; 

data permudata; merge workpred test3;  by symbol PairIndex line rep; run;
data permudata; set permudata;
newy=residual+predicted; 
rename PairIndex=probe;
run;

proc sort data=permudata;
by symbol line rep probe;
run; 

ods exclude all;
proc glm data=permudata;
	class symbol line rep probe;
    by symbol;
    model newy=line rep(line) probe line*probe;
    ods output OverallANOVA=oaanova ModelANOVA=manova;
run;
ods exclude none;

*select MSE;
data MSEs; set oaanova;
if source='Error';
rename MS=MSE DF=SSEdf;
keep symbol MS DF;
run;

data MSEs; set MSEs;
if MSE=0 then MSE=1e-32;
run;
*select MSPL (as the numerator for all F-like test statistics);
data MSPLs; set manova;
if source='line*probe' and HypothesisType=3;
rename MS=MSPL DF=SSPLdf;
keep symbol MS DF;
run;
proc sort data=MSEs; by symbol ; run;
proc sort data=MSPLs; by symbol ; run;
data SSpl; merge MSEs MSPLs; by symbol ; run;
/***********************************************************;
*CALCULTE ALL TYPES OF F-TEST VALUE;
***********************************************************;*/
*calculate error estimates for F1,F2,F3, cuis shrinkage-F;
%errorcal(1285,260,1,1);
*calculate error estimates for our generalized shrinkage-F;
%generrcal(1285,10,26,1.04,1.04);

proc sort data=geneerr1;by symbol; run;
proc sort data=geneerr_general; by symbol; run;
proc sort data=SSpl; by symbol; run;
*MERGE with observed F values to define a binary variable which facilitates the calculation of p-values;
data geneerr; 
merge geneerr1 geneerr_general observedF;
by symbol;  run;
data geneerr; set geneerr;
F1=MSPL/MSE;
F2=MSPL/F2error;
F3=MSPL/gerror;
FCui=MSPL/shrinksigma;
FGen=MSPL/gen_err;
FGen_genewise=MSPL/gen_err_genewise;
FGen_groupwise=MSPL/gen_err_groupwise;
if (F1 >F1_0) then F1_01=1; else F1_01=0;
if (F2 >F2_0) then F2_01=1; else F2_01=0;
if (F3 >F3_0) then F3_01=1; else F3_01=0;
if (FCui >FCui_0) then FCui_01=1; else FCui_01=0;
if (FGen >FGen_0) then FGen_01=1; else FGen_01=0;
if (FGen_genewise >FGen_genewise_0) then FGen_genewise01=1; else FGen_genewise01=0;
if (FGen_groupwise >FGen_groupwise_0) then FGen_groupwise01=1; else FGen_groupwise01=0;
run;
run;

proc sort data=geneerr; by symbol; run;

data _NULL_; *To save the space, since geneerr has been sorted by symbol, the column symbol can be deleted;
set geneerr;
FILE "&Fpath/simsim1285-permuwores-&i..txt";
put F1 F2 F3 FCui FGen FGen_genewise FGen_groupwise;
run;

data _NULL_; *To save the space, since geneerr has been sorted by symbol, the column symbol can be deleted;
set geneerr;
FILE "&Fpath/simsim1285-permuwores-binary-&i..txt";
put F1_01 F2_01 F3_01 FCui_01 FGen_01 FGen_genewise01 FGen_groupwise01;
run;

%end;
%mend permutation;
%permutation(1,10000);


*Combine all the null F-test statistics from each permutated dataset together;
%macro pvcal(num,type);
data tmp1; 
infile "&Fpath/simsim-permuwores-binary-1.txt";
input F1 F2 F3 FCui FGen FGen_genewise FGen_groupwise;
run;

data temp11; set tmp1; keep &type; rename &type=&type._1; run;

data tmp2; 
infile "&Fpath/simsim-permuwores-binary-2.txt";
input F1 F2 F3 FCui FGen FGen_genewise FGen_groupwise;
run;
data temp22; set tmp2; keep &type; rename &type=&type._2; run;

data temp&type; merge temp11 temp22; run;

%do i=3 %to &num;
data tmp22; 
infile "&Fpath/simsim-permuwores-binary-&i..txt";
input F1 F2 F3 FCui FGen FGen_genewise FGen_groupwise;
run; 
data temp22; set tmp22; keep &type; rename &type=&type._&i; run;
data temp&type; merge temp&type temp22; run;
%end;

data temprsum&type; set temp&type;
pvalue4&type=sum(of &type._1-&type._10000)/&num;
sigindex&type=(pvalue4&type < 0.05);
run;

data tmp; set temprsum&type; keep pvalue4&type sigindex&type; run;

data _NULL_;
set tmp; 
file "&resultpath/simsim-pvalue-wores-&type..txt";
put  pvalue4&type sigindex&type;
run;

%mend pvcal;
%pvcal(10000,F1);
%pvcal(10000,F2);
%pvcal(10000,F3);
%pvcal(10000,FCui);
%pvcal(10000,FGen);
%pvcal(10000,FGen_genewise);
%pvcal(10000,FGen_groupwise);
